# Supplementary material for: The synergy factor: a statistic to measure interactions in complex diseases
Source: BMC Res Notes. 2009 Jun 15;2:105. doi: 10.1186/1756-0500-2-105 (PMC2706251; doi:10.1186/1756-0500-2-105)
Supplement: Additional file 3 — Cortina-Borja 2009, SF calculator. Excel programme. [file 1756-0500-2-105-S3.xls]

## Sheet: Sheet1
HFE C282Y	TF C2	Controls	Cases	Odds ratio	ln(OR)	var ln(OR)	se ln(OR)			lower	upper	alpha
-	-	152	96	Reference				SF=	5.09705	1.44178	18.0194	0.05
+	-	27	14	0.820988	-0.197247	0.125461	0.354205	se(ln(SF))=	0.644291
-	+	85	65	1.21078	0.191268	0.0441449	0.210107	ln(SF)=	1.62866
+	+	5	16	5.06667	1.62268	0.279496	0.528673	Z=	2.52784
								p=	0.0114768
