# Supplementary material for: The synergy factor: a statistic to measure interactions in complex diseases
Source: BMC Res Notes. 2009 Jun 15;2:105. doi: 10.1186/1756-0500-2-105 (PMC2706251; doi:10.1186/1756-0500-2-105)
Supplement: Additional file 4 — Cortina-Borja 2009, SF calculator, meta-analysis. Excel programme with macro. [file 1756-0500-2-105-S4.xls]

## Sheet: Sheet1
Study	Genes	GT	GT1	GT2	Controls	AD	OR	ln(OR)	var(ln(OR))	stderr(ln(OR))	Results		df	Random Effects Meta Analysis	log SF	w	Pooled log SF	std err pooled log SF	Pooled SF	95% CI for pooled SF	w*	Q(het)	p(Q)	tau^2
Nowotny 01			-	-	125	80	Reference				SF=	2.7599	4	Nowotny 01	1.01519	6.13644	0.918312	0.262095	2.50506	1.49871	0.00938638	1.8836	0.757157	0
			+	-	80	38	0.742188	-0.298153	0.0593158	0.243548	se(ln(SF))=	0.403684		Gold 03	1.81026	1.53964				4.18714	0.795572
			-	+	48	74	2.40885	0.879151	0.0548468	0.234194	ln(SF)=	1.01519		Clarimon 03	0.756784	1.82242	Z=	3.50374			0.0260912
			+	+	19	60	4.93421	1.59619	0.0897982	0.299664	Z=	2.51482		Kirschling 03	0.58752	5.05886					0.109423
											p=	0.0119092		An Other 07	0.603268	2.53261					0.0992522
Gold 03			-	-	90	46	Reference				SF=	6.11204
			+	-	41	16	0.763521	-0.269815	0.11974	0.346035	se(ln(SF))=	0.805917
			-	+	16	16	1.95652	0.671168	0.15785	0.397304	ln(SF)=	1.81026
			+	+	3	14	9.13043	2.21161	0.437612	0.661523	Z=	2.24621
											p=	0.0246905
Clarimon 03			-	-	52	38	Reference				SF=	2.13141
			+	-	21	18	1.17293	0.159507	0.148721	0.385644	se(ln(SF))=	0.740757
			-	+	10	40	5.47368	1.69995	0.170547	0.412973	ln(SF)=	0.756784
			+	+	4	40	13.6842	2.61624	0.320547	0.566168	Z=	1.02164
											p=	0.306953
Kirschling 03			-	-	112	50	Reference				SF=	1.79952
			+	-	63	22	0.782222	-0.245616	0.0902561	0.300427	se(ln(SF))=	0.444604
			-	+	40	62	3.472	1.24473	0.0700576	0.264684	ln(SF)=	0.58752
			+	+	22	48	4.88727	1.58663	0.0952165	0.308572	Z=	1.32144
											p=	0.186353

## Sheet: Sheet2
1	125	80	80	38	48	74	19	60	Nowotny01
2	90	46	41	16	16	16	3	14	Gold03
3	52	38	21	18	10	40	4	40	Clarimon03
4	112	50	63	22	40	62	22	48	Kirschling03

## Sheet: Sheet3
Study	Genes	GT	GT1	GT2	Controls	AD	OR	ln(OR)	var(ln(OR))	stderr(ln(OR))	Results		df	Random Effects Meta Analysis	log SF	w	Pooled log SF	std err pooled log SF	Pooled SF	95% CI for pooled SF	w*	Q(het)	p(Q)	tau^2
Novotny 01			-	-	125	80	Reference				SF=	2.7599	4	Novotny 01	1.01519	6.13644	0.918312	0.262095	2.50506	1.49871	0.00938638	1.8836	0.757157	0
			+	-	80	38	0.742188	-0.298153	0.0593158	0.243548	se(ln(SF))=	0.403684		Gold 03	1.81026	1.53964				4.18714	0.795572
			-	+	48	74	2.40885	0.879151	0.0548468	0.234194	ln(SF)=	1.01519		Clarimon 03	0.756784	1.82242	Z=	3.50374			0.0260912
			+	+	19	60	4.93421	1.59619	0.0897982	0.299664	Z=	2.51482		Kirschling 03	0.58752	5.05886					0.109423
											p=	0.0119092
Gold 03			-	-	90	46	Reference				SF=	6.11204
			+	-	41	16	0.763521	-0.269815	0.11974	0.346035	se(ln(SF))=	0.805917		Novotny 01	1.01519	6.13644	0.918312	0.262095	2.50506	1.49871	0.00938638	1.8836	0.757157	0
			-	+	16	16	1.95652	0.671168	0.15785	0.397304	ln(SF)=	1.81026		Gold 03	1.81026	1.53964				4.18714	0.795572
			+	+	3	14	9.13043	2.21161	0.437612	0.661523	Z=	2.24621		Clarimon 03	0.756784	1.82242	Z=	3.50374			0.0260912
											p=	0.0246905		Kirshling 03	0.58752	5.05886					0.109423
Clarimon 03			-	-	52	38	Reference				SF=	2.13141
			+	-	21	18	1.17293	0.159507	0.148721	0.385644	se(ln(SF))=	0.740757
			-	+	10	40	5.47368	1.69995	0.170547	0.412973	ln(SF)=	0.756784
			+	+	4	40	13.6842	2.61624	0.320547	0.566168	Z=	1.02164
											p=	0.306953
Kirschling 03			-	-	112	50	Reference				SF=	1.79952
			+	-	63	22	0.782222	-0.245616	0.0902561	0.300427	se(ln(SF))=	0.444604
			-	+	40	62	3.472	1.24473	0.0700576	0.264684	ln(SF)=	0.58752
			+	+	22	48	4.88727	1.58663	0.0952165	0.308572	Z=	1.32144
											p=	0.186353
